# Supplementary material for: Sleep onset (mis)perception in relation to sleep fragmentation, time estimation and pre-sleep arousal
Source: Sleep Med X. 2020 Mar 28;2:100014. doi: 10.1016/j.sleepx.2020.100014 (PMC8041114; doi:10.1016/j.sleepx.2020.100014)
Supplement: Supplementary file 1 — Multimedia component 1 [file mmc1.zip]

Archive with 5 entries (5 files):
- coi_disclosure_LH.pdf
- coi_disclosure_MN.pdf
- coi_disclosure_MvG.pdf
- coi_disclosure_SO.pdf
- coi_disclosure_TL.pdf
